# Supplementary material for: Climate Change and Herbivores: Forty Years in a Bunchgrass Prairie
Source: Animals (Basel). 2024 Sep 12;14(18):2647. doi: 10.3390/ani14182647 (PMC11429164; doi:10.3390/ani14182647)
Supplement: Supplementary file 1 [file animals-14-02647-s001.zip › Supplemental Table S1.xlsx]

## Sheet: Sheet1
Supplemental Table S1: The BR data for 1978 – 2019
YEAR	LOCATION		CLIMATE														VEGETATION																											GRASSHOPPERS
		JUNE TEMP		SUMMER TEMP					SOLUBILITY (% + SE)								N(% + SE)					ANPP (g/m^2)		REMAIN			AVERAGE		PEAK			MAXIMUM			HALF-LIFE			ADULT LIFESPAN			HATCH			M. sanguinipes			M. femurrubrum
		(C)		(C)		GRASS					DICOT				GRASS				DICOT		GRASS	DICOT	TOTAL	(%)			(#/m^2)		(#/m^2)			(#/m^2)			(days)			(days)			(Julian day)			(proportion)			(proportion)
1978	OVERALL	16.39		18.11																	42.96	61.84	104.8	.		.			.			.			.			.			.			.			.
1979	OVERALL	16.33		18.83																	46.3	54.6	100.9	.		.			.			.			.			.			.			.			.
1980	OVERALL	15.22		17.29																	141.49	38.3	179.79	.		.			.			.			.			.			.			.			.
1981	OVERALL	14.28		19.28																	98.14	77.8	175.94	.		3.54			.			.			.			.			.			.			.
1982	OVERALL	16.78		18.37																	112.7	87.5	200.2	.		2.13	+	0.03	.			.			.			.			.			.			.
1983	OVERALL	15.78		18.85																	115.27	18.76	134.03	.		2.25	+	0.52	.			.			.			.			.			0.61	+	0.28	0.265	+	0.265
1984	OVERALL	13.61		19.39																	92.74	19.13	111.87	.		1.16	+	0.27	.			.			.			.			.			0.38	+	0.021	0.35	+	0.05
1985	OVERALL	15.94		19.21		34.17	+	0		46.95	+	0									64.09	39.29	103.38	48		1.31	+	0.37	.			.			.			.			.			0.233	+	0.073	0.637	+	0.084
1986	OVERALL	18.83		18.66		32.99	+	0		52	+	0									134.77	37.13	171.9	31.5		5.72	+	1.24	17.94			17.94			43.6			.			.			0.692	+	0.085	0.185	+	0.085
1987	OVERALL	17.17		17		19.29	+	0		36.85	+	0									99	49	148	69.89		18.6			37.5			37.5			40.1			48.63			171			0.485	+	0.035	0.45	+	0.03
1988	OVERALL	18.17		19.17		.	+	.		.	+	.									.	.		.		13.3			.			.			.			.			.			.			.
1989	OVERALL	16.61		18.96		32.18	+	1.62		52.93	+	2.5									80.9	34.1	115	43.53		4.52	+	0.95	6.3	+	2	7.22	+	1.71	37.7	+	9.84	39.09	+	3.87	171	+	3.89	0.585	+	0.215	0.065	+	0.065
1990	OVERALL	15.61		18.88		26.44	+	1.06		41.55	+	1.62									100.96	67.3	168.26	46.76		3.21	+	0.46	4.94	+	0.7	6.1	+	0.83	48.25	+	7.63	21.14	+	3.2	175	+	8	0.563	+	0.15	0.103	+	0.098
1991	OVERALL	14.07		19.53		25.67	+	1.39		37.95	+	1.78									107.18	57.53	164.71	44.76		3.86	+	0.98	6.19	+	1.61	6.69	+	1.63	46.4	+	0.91	35.5	+	7.67	173	+	6	0.563	+	0.147	0.08	+	0.057
1992	OVERALL	18.26		17.54		26.96	+	0.78		41.88	+	2.29									102.5	21.3	123.8	64.76		12.72	+	5.39	22.69	+	10.96	25.77	+	9.12	26.67	+	6.44	41.25	+	1.85	173			0.66	+	0.09	0.047	+	0.047
1993	OVERALL	14.91		15.66		26.79	+	0.71		46.31	+	3.73									132.7	46.7	179.4	67.26		7.37	+	2.63	9.25	+	3.09	13.87	+	3.96	39.5	+	7.59	9.5	+	3.7	166			0.5	+	0.15	0.1	+	0.1
1994	OVERALL	15.02		19.9		29.34	+	0.97		44.18	+	2.77									161.84	57.72	219.56	44.88		5.85	+	2.03	9.63	+	3.27	14.24	+	4.12	30.3	+	6.9	7	+	0	165	+	5	0.51	+	0.17	0.2	+	0.13
1995	OVERALL	14.89		17.04		27.12	+	0.91		44.94	+	1.25		1.21	+	0.15		1.51	+	0.17	172.11	53.51	225.62	59.14		6.78	+	2	9.98	+	3.19	15.98	+	5.99	28.4	+	5.19	19.93	+	7.82	176	+	4	0.57	+	0.13	0.17	+	0.09
1996	OVERALL	15.15		18.13		28.6	+	0.82		44.91	+	4.37		1.12	+	0.02		1.41	+	0.07	143.04	56.56	199.6	47.29		12.08	+	7.66	17.44	+	10.48	28	+	18.42	27.7	+	5.88	24.87	+	4.8	174.5	+	0.5	0.57	+	0.15	0.15	+	0.09
1997	OVERALL	14.62		16.92		28.23	+	0.83		45.33	+	1.36		1.24	+	0.02		1.6	+	0.12	129.5	53.7	183.2	57.23		13.88	+	7.07	19.69	+	9.75	26.27	+	14.23	31.7	+	7.86	28.56	+	3.78	170.5	+	0.5	0.55	+	0.16	0.15	+	0.1
1998	OVERALL	13.93		19.55		24.35	+	1.3		39.09	+	2.01		1.32	+	0.03		1.57	+	0.06	166.46	63.79	230.25	54.82		9.4	+	5.07	17.21	+	8.97	22.21	+	12.54	15.93	+	1.68	25.78	+	1.79	177	+	0	0.44	+	0.12	0.28	+	0.16
1999	OVERALL	13.72		18.97		34.93	+	1.64		51.54	+	0.97		1.63	+	0.05		2.32	+	0.16	111.59	28.01	139.6	51.59		3.3	+	0.72	5.65	+	1.45	7.27	+	1.93	18.35	+	7.3	22.15	+	3.17	172	+	0	0.48	+	0.13	0.12	+	0.08
2000	OVERALL	14.89		19.68		31.13	+	2.21		50.42	+	4.92		2.09	+	0.27		2.09	+	0.19	164.84	25.91	190.75	45.96		5.24	+	1.7	7.94	+	2.76	9.79	+	3.66	24.83	+	3.67	23.53	+	1.35	168	+	3	0.52	+	0.12	0.14	+	0.09
2001	OVERALL	14		19.9		26.73	+	1.57		49.82	+	3.66		1.5	+	0.11		1.72	+	0.11	175.45	43.11	218.56	49.75		6.88	+	2.61	11.86	+	5.49	19.27	+	8.72	14.02	+	6.66	27.93	+	2.68	167.5	+	0.5	0.61	+	0.13	0.14	+	0.09
2002	OVERALL	15.22		19.52		30.25	+	1.47		48.32	+	2.71		1.74	+	0.1		1.9	+	0.17	171.31	16.12	187.43	40.63		10.49	+	3.16	16.55	+	3.8	23.45	+	7.08	24.88	+	5.83	30.33	+	3.28	169	+	0	0.64	+	0.13	0.067	+	0.04
2003	OVERALL	16.56		22.17		30.37	+	0.87		51.71	+	0.22		1.56	+	0.15		2.12	+	0.11	165.73	9.23	174.96	29.25		7.3	+	1.22	17.9	+	2.63	46.86	+	24.51	13.99	+	3.99	41.43	+	3.01	165	+	0	0.75	+	0.05	0.05	+	0.03
2004	OVERALL	15.28		20.17		29.57	+	1.92		41.71	+	4.18		1.46	+	0.09		1.86	+	0.11	191.35	16.04	207.39	35.05		6.08	+	1.71	11.13	+	3.52	15.88	+	5.81	25.96	+	8.33	32.53	+	1.45	169.67	+	3.71	0.75	+	0.02	0.03	+	0.02
2005	OVERALL	14.17		19.86		27.51	+	0.81		43.52	+	2.44		1.19	+	0.09		1.62	+	0.15	219.3	26.98	246.28	34.15		8.77	+	1.44	16.04	+	2.55	24.84	+	7.43	17.54	+	3.87	26.99	+	1.9	166.75	+	1.31	0.77	+	0.08	0.07	+	0.04
2006	OVERALL	16.94		20.8		27.9	+	0.94		39.35	+	1.32		1.12	+	0.11		1.76	+	0.23	211.67	18.45	230.12	27		4.84	+	1.49	9.48	+	3.11	11.06	+	2.38	23.46	+	4.09	34.9	+	2.29	162.75	+	4.77	0.77	+	0.12	0.05	+	0.04
2007	OVERALL	16.28		21.95		27.42	+	1.27		46.67	+	4.42		1.3	+	0.15		1.55	+	0.17	189.02	17.44	206.46	29.94		5.17	+	1.24	11.39	+	3.16	15.36	+	2.56	11.3	+	1.97	38.54	+	1.3	165.5	+	1.66	0.73	+	0.12	0.08	+	0.06
2008	OVERALL	14.72		19.5		30.31	+	1.34		47.08	+	1.95		1.52	+	0.06		1.99	+	0.15	218.86	6.21	225.07	35.05		5.07	+	0.66	7.99	+	1.1	16.25	+	2.92	7.21	+	2.15	24.09	+	1.47	169	+	1.73	0.68	+	0.09	0.05	+	0.03
2009	OVERALL	16.1		19.86		25.56	+	1.22		42.67	+	4.99		1.39	+	0.06		1.65	+	0.08	108.5	27.54	136.04	14.42		5.84	+	1.34	10.41	+	2.16	28.28	+	17.34	15.83	+	4.74	32.6	+	1.4	162.67	+	3.18	0.71	+	0.08	0.04	+	0.03
2010	OVERALL	14.94		18.47		26.74	+	2.25		44.24	+	5.08		1.52	+	0.07		1.9	+	0.2	172.41	43.06	215.47	39.35		12.02	+	4.58	20.14	+	6.79	26.23	+	9.8	18.64	+	4.73	28.97	+	1.89	164.5	+	4.5	0.68	+	0.06	0.02	+	0.02
2011	OVERALL	13.72		19.86		29.83	+	2.77		48.41	+	3.2		0.971	+	0.112		1.677	+	0.122	222.08	36.1	258.18	42.58		3.6	+	0.44	6.25	+	0.76	11.47	+	1	10.53	+	2.46	25.26	+	3.21	172.75	+	2.87	0.52	+	0.09	0.07	+	0.04
2012	OVERALL	14.61		20.39		30.4	+	1.3		44.35	+	3.19		1.001	+	0.035		1.375	+	0.111	249.1	67.32	316.42	34.9		1.58	+	0.38	2.19	+	0.07	3.61	+	0.55	9.2	+	2.31	34.44	+	3.75	172.5	+	5.14	0.47	+	0.12	0.03	+	0.01
2013	OVERALL	16.17		21.67		30.66	+	0.458		51.06	+	3.548		1.213	+	0.14		1.715	+	0.105	246.99	14.28	261.27	16.88		1.35	+	0.32	2.84	+	0.45	4.74	+	0.67	13.57	+	5.62	35.63	+	4.99	175.5	+	0.87	0.5	+	0.15	0.1	+	0.08
2014	OVERALL	14.7		18.2		32.77	+	1.48		54.17	+	1.88		1.0425	+	0.0597739		1.48	+	0.206761	228.062	26.835	254.898	25.7975		3.85	+	0.76	6.54	+	1.42	12.68	+	4.44	22.31	+	7.06	20.35	+	4.85	159.25	+	3.92	0.68	+	0.12	0.12	+	0.11
2015	OVERALL	20.4		20.5		32.14	+	2.24		49.87	+	3.31		1.23	+	0.19257		1.4975	+	0.0507239	194.932	10.5175	205.45	19.8125		7.9	+	1.77	14.45	+	3.58	21.47	+	3.77	13.55	+	4.13	29.2	+	5.1	156.75	+	1.97	0.69	+	0.11	0.14	+	0.07
2016	OVERALL	16.9		18.1		32.62	+	0.91		48.89	+	2.74		1.04	+	0.0251661		1.365	+	0.132256	232.017	16.6	248.618	26.905		15.27	+	4.86	32.84	+	12.2	38.55	+	11.89	27.35	+	4.26	40.51	+	4.36	153.5	+	0.5	0.75	+	0.09	0.07	+	0.04
2017	OVERALL	16.7		21.8		33.78	+	1.48		52.4	+	2.25		1.39	+	0.0989107		1.8075	+	0.1375	294.29	18.4575	312.593	25.465		4.6	+	1.34	9.75	+	3.37	12.21	+	3.37	26.07	+	8.82	34.43	+	5.39	155.5	+	2.47	0.67	+	0.09	0.1	+	0.06
2018	OVERALL	15.02		19.46		28.8	+	0.84		40.07	+	2.11		1.135	+	0.0987		1.3825	+	0.0599	262.58	27.55	290.132	40.25		4.73	+	1.18	9.82	+	3.21	10.77	+	2.78	20.93	+	4.7				163.5	+	2.5	0.693	+	0.097	0.052	+	0.038
2019	OVERALL	15.73		19.1		28.36	+	0.57		44.55	+	2.63		1.145	+	0.07858		1.68	+	0.1575	210.62	37.36	247.975	42.25		8.38	+	2.43	16.6	+	5.83	18.35	+	5.23	26.05	+	15.85				161.25	+	2.81	0.697	+	0.096	0.043	+	0.033
1978	HILL					.															.	.	.	.		.			.			.			.			.			.
1979	HILL					.															.	.	.	.		.			.			.			.			.			.
1980	HILL					.															173.97	44.6	218.57	.		.			.			.			.			.			.
1981	HILL					.															115	91	206	.		3.54		.	.			.			.			.			.
1982	HILL					.															157.3	27.5	184.8	.		2.15		.	.			.			.			.			.
1983	HILL					.															124.1	8.2	132.3	.		2.98		.	.			.			.			.			.			0.33			0.528
1984	HILL					.															109	9.36	118.36	.		1.62		.	.			.			.			.			.			0.35			0.4547
1985	HILL					34.17				46.95											91.1	38	129.1	48		1.95		.	.			.			.			.			.			0.16			0.785
1986	HILL					32.99				52											133.1	63.9	197	31.5		12.3			17.94			17.94			43.6			.			.			0.39			0.583
1987	HILL					19.29				36.85											99	49	148	69.89		18.6			37.5			37.5			40.1			48.63			171			0.45			0.481
1988	HILL					.				.											.	.	.	.		13.3			.			.			.			.			.			.			.
1989	HILL					33.79				55.43											79.2	22.6	101.8	43.53		7.36			12.27			12.27			18.5			40.46			171			0.8			0.127
1990	HILL					29.6				47.41											99.9	29.3	129.2	32.77		3			4.5			7.5			59.7			30			167			0.64			0.297
1991	HILL					24.57				42.44											100.5	35.5	136	48.67		3.04			4.75			5.5			45			43.84			167			0.71			0.193
1992	HILL					26.71				45.98											93.8	8.8	102.6	64.29		4.88			7.57			16.81			15.71			.			173			0.7			0.136
1993	HILL					26.22				51.23											127	26	153	68.38		5.29			7.5			18.61			45.01			.			166			0.5			0.283
1994	HILL					29.45				49.88											100.78	25.11	125.89	30.1		3.27			5.28			15.37			29.63			.			160			0.61			0.262
1995	HILL					26.88				46.28				1.119				1.247			137.17	34.13	171.3	67.97		5.97			9.58			16.46			34.2			.			172			0.53			0.315
1996	HILL					28.67				52.49				1.16				1.51			111.04	36.51	147.55	51.85		6.86			8.96			15.56			40.84			.			174			0.77			0.194
1997	HILL					26.04				46				1.177				1.434			141.74	42.23	183.97	64.41		7.6			9.79			12.33			53.87			.			170			0.77			0.18
1998	HILL					25.018				40.968				1.41				1.602			118.01	37.13	155.14	21.99		8.58			15.83			18.96			15.92			.			177			0.41			0.437
1999	HILL					37.36				50.274				1.729				.			64.47	28.81	93.28	44.67		4.06			6.04			9.58			40.26			.			172			0.43			0.142
2000	HILL					32.695				60.06				1.562				1.854			164.73	17.87	182.6	37.09		6.81			9.58			13.96			34.5			.			165			0.5			0.195
2001	HILL					30.65				57.54				1.693				1.85			147.63	30.24	177.87	40.1		8.65			12.5			32.5			7.28			.			167			0.68			0.174
2002	HILL					33.553				51.29				2.05				2.333			143.34	15.38	158.72	42.7		14.68			21.25			38.97			40.43			.			169			0.71			0.149
2003	HILL					27.967				.				1.1				.			142.82	13.18	156	26.4		6.65			17.75			41.04			18.94			.			165			0.74			0.139
2004	HILL					34.787				53.94				1.425				1.835			128.19	12.04	140.23	40.99		6.4			9.67			18.13			33.89			.			165			0.74			0.087
2005	HILL					28.164				46.31				1.033				1.325			172.85	30.48	203.33	22.19		6.41			10.83			18.54			14.7			29.27			164			0.75			0.088
2006	HILL					27.873				.				0.904				.			201.97	5.48	207.45	34.3		3.35			5.9			8.96			30.37			.			154			0.98			0
2007	HILL					27.73				50.375				1.593				1.747			127.82	17.63	145.45	31.9		3.18			7.81			13.13			7.5			37.25			161			0.95			0.033
2008	HILL					31.673				47.67				1.63				1.84			204.15	2.15	206.3	30.17		3.59			6.25			15.2			4.86			26.75			164			0.77			0.11
2009	HILL					27.21				.				1.29				1.538			89.43	5.71	95.134	24.01		4.56			7.81			13.96			8.25			.			159			0.64			0.027
2010	HILL					33.06				58.01				1.56				2.46			91.6	20.1	111.7	59		6.49			11.35			13.12			23.97			.			160			0.68			0.024
2011	HILL					32.81				52.07				0.67				2			171.7	25.6	197.3	57		2.85			4.48			14.37			10.35			.			174			0.69			0.16
2012	HILL					29.11				51.75				0.979				1.131			211.3	22.8	234.1	32		1.15			1.98			4.79			11.5			.			177			0.74			0.049
2013	HILL					31.48				58.86				0.9				1.56			208.44	5.26	213.7	12		0.89			1.94			4.99			3.81			.			174			0.57			0.064
2014	HILL					34.98				54.22				0.99				2.05			228	11.8	239.8	16.85		2.38			4.59			11.8			10.26						155			0.67			0.02
2015	HILL					38.18				56.39				0.92				1.42			158.7	3.87	162.57	16.12		2.7			4.38			11.04			11.27			43			155			0.68			0.16
2016	HILL					33.51				50.37				1.03				1.56			258.83	14.95	273.78	36.45		1.8			3.75			7.5			28			50.8			154			0.71			0.1
2017	HILL					35.04				58.14				1.23				2.07			280.7	9.71	289.78	13.52		1.07			2.5			4.17			10.8						156			0.75			0.14
2018	HILL					30.71				43.28				1.11				1.37			163.87	1.66	165.53	59		2.79			5.84			6.88			33.3						156			0.838			0.045
2019	HILL					29.14				51.7				0.96				2.07			180.81	27.02	207.83	62		4.94			12.28			12.08			10.2						158			0.907			0.028
1978	TRIANGLE																				.	.	.	.		.			.			.						.
1979	TRIANGLE																				.	.	.	.		.			.			.						.
1980	TRIANGLE																				.	.	.	.		.			.			.						.
1981	TRIANGLE																				.	.	.	.		.			.			.						.
1982	TRIANGLE																				.	.	.	.		.			.			.						.
1983	TRIANGLE																				.	.	.	.		.			.			.						.
1984	TRIANGLE																				.	.	.	.		.			.			.						.
1985	TRIANGLE																				.	.	.	.		.			.			.						.
1986	TRIANGLE																				.	.	.	.		.			.			.						.
1987	TRIANGLE																				.	.	.	.		.			.			.						.
1988	TRIANGLE																				.	.	.	.		.			.			.						.
1989	TRIANGLE																				.	.	.	.		.			.			.						.
1990	TRIANGLE																				.	.	.	.		.			.			.						.
1991	TRIANGLE																				.	.	.	.		.			.			.						.
1992	TRIANGLE																				.	.	.	.		.			.			.						.
1993	TRIANGLE																				.	.	.	.		.			.			.						.
1994	TRIANGLE					31.88				42.75				.				.			168.97	33.46	202.43	50.3		11.62			18.75			25.28			35.07			.			170			0.11			0.55
1995	TRIANGLE					29.41				45.85				0.837				1.25			194.46	38.5	232.96	47.1		12.48			18.82			32.22			20.89			32.8			172			0.35			0.313
1996	TRIANGLE					26.91				44.78				1.14				1.27			189.42	37.51	226.93	58.6		34.86			48.54			82.7			34.29			28.21			175			0.4			0.37
1997	TRIANGLE					28.67				48.9				1.228				1.945			129.14	25.58	154.72	62.8		34.83			48.47			68.75			31.55			36.07			171			0.39			0.41
1998	TRIANGLE					27.643				39.45				1.328				1.533			201.01	39.81	240.82	67.9		24			42.99			58.63			20.61			29.36			177			0.32			0.635
1999	TRIANGLE					36.901				.				1.688				.			125.08	4.54	129.62	40.1		4.42			9.06			11.25			11.14			22.94			172			0.28			0.316
2000	TRIANGLE					36.58				.				2.534				.			182.69	3.35	186.04	86.2		8.99			14.69			17.71			24.14			21.5			171			0.36			0.366
2001	TRIANGLE					27.52				54.595				1.49				1.878			154.21	39.04	193.25	73		12.88			26.67			35.82			7.28			23.9			168			0.37			0.37
2002	TRIANGLE					31.47				53.54				1.617				1.75			149.49	9.93	159.42	48.2		8.22			18.96			28.34			12.38			34.7			169			0.33			0.11
2003	TRIANGLE					32.123				52.157				1.683				2.05			144.96	7.63	152.59	9.8		10.82			25.33			117.91			3.99			46.1			165			0.61			0.052
2004	TRIANGLE					30.08				36.73				1.599				1.95			186.43	14.03	200.46	36.7		9.03			20.1			30.62			7.8			33.2			167			0.71			0.016
2005	TRIANGLE					25.087				44.97				1.252				1.917			182.73	13.12	195.85	35.7		11.61			20.83			46.33			8.38			31.1			165			0.73			0.158
2006	TRIANGLE					29.7				.				0.996				.			191.83	12.03	203.86	15.9		2.15			4			7.29			16.41			38.6			155			0.54			0.181
2007	TRIANGLE					26.423				.				1.291				1.432			242.56	7.24	249.8	22.2		4.68			10.76			18.54			9.18			36.9			165			0.39			0.266
2008	TRIANGLE					33.203				44.72				1.4				2.36			246.1	6.32	252.42	46.6		4.34			5.94			24.79			2.45			26.5			172			0.52			0.055
2009	TRIANGLE					28.083				46.64				1.472				1.599			114.82	21.875	136.695	6.11		9.37			16.83			80.16			16.44			35.2			160			0.7			0.111
2010	TRIANGLE					26.88				45.36				1.33				1.84			203.8	28.1	231.9	34.4		25.6			39.69			54.79			29.2			30.5			169			0.64			0.072
2011	TRIANGLE					35.6				53.94				0.982				1.519			263.5	43.6	307.1	38.3		3.08			5.52			11.25			3.77			27.2			173			0.31			0.108
2012	TRIANGLE					34.14				46.19				1.054				1.617			290	105.096	395.1	27.6		1.37			2.29			4.16			2.31			30.3			178			0.25			0.052
2013	TRIANGLE					29.78				55.25				1.54				2.02			253.01	16.04	269.05	22.1		2.28			3.91			6.45			4.51			45.49			174			0.23			0.341
2014	TRIANGLE					34.87				55.08				1.06				1.42			241	32.3	273.3	47.8		5.58			8.08			24.93			14.25						155			0.37			0.46
2015	TRIANGLE					31.38				54.61				0.89				1.64			224.73	7.07	231.8	22.3		9.85			16.66			28.34			5.75			24.81			152			0.39			0.31
2016	TRIANGLE					34.5				52.52				1.03				1.56			269.47	13.23	282.7	33.6		14.93			29.67			48.75			25			33.38			152			0.52			0.17
2017	TRIANGLE					36.67				50.23				1.49				1.87			295.5	19.97	315.47	21.5		3.99			7.08			9.17			11			40.6			156			0.4			0.23
2018	TRIANGLE					29.71				44.02				0.98				1.41			295.29	32.81	328.1	36		2.75			4.17			6.67			16.4						166			0.45			0.162
2019	TRIANGLE					29.01				45.29				1.11				1.8			180.05	24.55	204.6	41		5.26			9.38			13.33									155			0.53			0.138
1978	TRISKY																				.	.	.	.		.			.			.			.			.
1979	TRISKY																				.	.	.	.		.			.			.			.			.
1980	TRISKY																				.	.	.	.		.			.			.			.			.
1981	TRISKY																				.	.	.	.		.			.			.			.			.			.
1982	TRISKY																				.	.	.	.		.			.			.			.			.			.
1983	TRISKY																				.	.	.	.		.			.			.			.			.			.
1984	TRISKY																				.	.	.	.		.			.			.			.			.			.
1985	TRISKY																				.	.	.	.		.			.			.			.			.			.
1986	TRISKY																				194.56	28.69	223.25	.		8.47			.			.			.			.			.			0.96			0.0132
1987	TRISKY																				.	.	.	.		.			.			.			.			.			.			.			.
1988	TRISKY																				.	.	.	.		.			.			.			.			.			.			.			.
1989	TRISKY																				.	.	.	.		.			.			.			.			.			.			.			.
1990	TRISKY					25.15				39.13											134.5	55.2	189.7	36.1		3.83			5.75			6.75			58.04			20.13						0.77			0.0106
1991	TRISKY					27.59				35.66											124.1	55.1	179.2	38		6.77			11			11.5			48.8			21.1						0.79			0.0489
1992	TRISKY					28.43				41.6											81.2	26.5	107.7	63.9		23.06			44			44			26.29			39.4						0.8			0.0046
1993	TRISKY					28.21				38.98											104	63.9	167.9	68.4		12.6			15.25			17			49			13.2						0.76			0.0075
1994	TRISKY					27.2				37.11											194.9	92.8	287.7	29.5		5.75			10			10			44.67			7						0.91			0
1995	TRISKY					27.21				41.21				1.493				1.599			128.6	80.8	209.4	72.7		5.55			7.75			11.25			18.48			21.2						0.95			0.0299
1996	TRISKY					30.8				32.71				1.09				1.53			131.2	58.7	189.9	49.5		4.63			9.5			11			19.13			31						0.85			0.0265
1997	TRISKY					28.17				43.49				1.294				1.439			108.4	117.5	225.9	55.8		9.25			14.5			15.5			22.54			25.6						0.87			0.0037
1998	TRISKY					23.183				33.36				1.263				1.42			151.3	103.5	254.8	63.3		2.46			5.25			6			12.86			23.7						0.775			0.0389
1999	TRISKY					35.256				53.439				1.524				2.166			117.9	51.04	168.94	67.4		1.2			2			2.75			11			16.3						0.86			0.0037
2000	TRISKY					28.53				43.907				2.57				2.457			123.215	52.2	175.415	46.26		4			5.75			5.75			16.67			26.1						0.86			0
2001	TRISKY					23.303				43.283				1.188				1.393			196.91	67.043	263.953	31.9		5.5			7.5			7.5			34			26.89						0.96			0.0193
2002	TRISKY					29.28				41.183				1.6				1.55			186.34	19.77	206.11	36.8		16.44			20.75			21.25			25			32.4						0.97			0
2003	TRISKY					30.837				51.495				1.767				1.975			190.24	8.34	198.58	25.3		5.15			13.5			13.5			11.32			42.4						0.85			0.012
2004	TRISKY					27				35.95				1.206				1.549			268.55	19.84	288.39	32.9		7.67			11.75			11.75			45			34.63						0.79			0.004
2005	TRISKY					28.363				36.265				1.05				1.43			260.16	31.34	291.5	55.9		10.89			20			22			26.33			23.1			169			0.98			0.003
2006	TRISKY					25.317				38.033				1.182				1.537			230.43	23.63	254.06	32.3		9			18			18			30.71			35.4			171			0.98			0
2007	TRISKY					24.767				37.86				0.887				1.118			156.12	29.96	186.08	43.74		4.04			6.5			9.25			12.03			37.6			168			0.71			0.012
2008	TRISKY					27.14				43.595				1.602				1.656			232.93	8.82	241.75	14.62		6.1			9.5			12			9.78			21.3			170			0.87			0.006
2009	TRISKY					23.203				32.75				1.274				1.552			86.1	28.09	114.185	8.73		6.3			9			11			9.63			30.4						0.95			0
2010	TRISKY					23.54				34.75				1.67				1.75			177.2	64.6	241.8	22		9.46			19			23.25			9.72			25.2						0.84			0
2011	TRISKY					23.01				39.53				1.02				1.46			249	34	283	43		3.66			7.75			10.25			15.21			19			159			0.63			0.0146
2012	TRISKY					30.09				36.47				0.91				1.256			284.5	57	341.5	35		1.11			2.25			3.25			12			31.1			166			0.62			0
2013	TRISKY					29.96				44.53				1.08				1.6			383.57	6.83	390.4	16.2		1.25			3.25			4.25			19.45			29.4			177			0.89			0
2014	TRISKY					28.65				49.13				0.92				1.06			319.95	19.34	339.29	5.93		4.64			9.75			10.25			22.73			25.2			156			0.96			0
2015	TRISKY					27.33				43.03				1.66				1.43			236.7	5.03	241.73	23.82		8.68			15.5			21.25			25.2			29.91			160			0.85			0.09
2016	TRISKY					30.29				40.77				0.99				1			233.41	14.24	247.65	15.79		20.37			34.6			34.6			38.46			44.69			154			0.92			0.01
2017	TRISKY					29.74				53.48				1.22				1.42			305	22.96	327.96	54.84		6.36			11			17			43.88			39			161			0.77			0
2018	TRISKY					27.16				35.59				1.03				1.23			328.68	36.52	365.2	45		5.88			10.75			11.03			22.5						166			0.859			0
2019	TRISKY					28.59				41.07				1.17				1.4			210.58	46.22	256.8	32		7.93			10.75			14									166			0.81			0
1978	TOWER 2																				.	.	.	.		.			.			.			.			.			.
1979	TOWER 2																				.	.	.	.		.			.			.			.			.			.
1980	TOWER 2																				.	.	.	.		.			.			.			.			.			.
1981	TOWER 2																				.	.	.	.		.			.			.			.			.			.
1982	TOWER 2																				.	.	.	.		.			.			.			.			.			.
1983	TOWER 2																				143.22	12.13	155.35	.		.			.			.			.			.			.
1984	TOWER 2																				.	.	.	.		.			.			.			.			.			.
1985	TOWER 2																				.	.	.	.					.			.			.			.			.
1986	TOWER 2																				141.9	13.94	155.84	.		3.09			.			.			.			.			.
1987	TOWER 2																				.	.	.	.		.			.			.			.			.			.
1988	TOWER 2																				.	.	.	.		.			.			.			.			.			.
1989	TOWER 2																				113.29	38.22	151.51	.		3.49			4.27			5.06			48.49			47.8			183			0.37			0
1990	TOWER 2					23.37				39.27											157.9	92.8	250.7	71.4		2.9			3.75			4.25			39			10.67			185			0.28			0
1991	TOWER 2					28.17				39.1											143.5	94.6	238.1	47.6		2.58			4.25			4.25			46.8			24.2						0.19			0
1992	TOWER 2					25.75				38.05											132.5	28.6	161.1	66.1		10.22			16.5			16.5			38			43.1						0.49			0
1993	TOWER 2					25.94				48.71											167.1	50.2	217.3	65		4.23			5			6			24.5			5.8						0.25			0
1994	TOWER 2					28.81				46.98											182.7	79.5	262.2	69.6		2.76			4.5			6.3			11.81			7			184			0.42			0.0029
1995	TOWER 2					24.99				46.43				1.41				1.959			228.2	60.6	288.8	48.8		3.1			3.75			4			40			5.8						0.47			0
1996	TOWER 2					28.01				49.66				1.1				1.31			140.5	93.5	234	29.2		1.95			2.75			2.75			16.5			15.4						0.24			0.0039
1997	TOWER 2					30.03				42.94				1.266				1.573			138.7	29.5	168.2	45.9		3.85			6			8.5			18.82			24						0.18			0
1998	TOWER 2					21.573				42.575				1.293				1.728			195.5	74.7	270.2	66.1		2.54			4.75			5.25			14.32			24.3						0.26			0.0033
1999	TOWER 2					30.199				50.915				1.589				2.481			138.9	27.65	166.55	54.2		3.5			5.5			5.5			11			27.2						0.35			0
2000	TOWER 2					26.713				47.285				1.7				1.965			188.74	30.22	218.96	14.3		1.17			1.75			1.75			24			23						0.35			0
2001	TOWER 2					25.43				43.877				1.625				1.735			203.04	36.11	239.15	54		0.5			0.75			1.25			7.5			33						0.43			0
2002	TOWER 2					26.713				47.285				1.7				1.965			206.07	19.39	225.46	34.8		2.63			5.25			5.25			21.72			23.9						0.56			0.0101
2003	TOWER 2					30.567				51.47				1.667				2.333			184.88	7.78	192.66	55.5		6.55			15			15			21.72			35.8						0.81			0.008
2004	TOWER 2					26.4				40.21				1.583				2.075			182.22	18.24	200.46	29.6		1.21			3			3			17.14			29.75			177			0.74			0
2005	TOWER 2					28.437				46.545				1.413				1.825			261.46	32.98	294.44	22.8		6.18			12.5			12.5			20.75			24.5			169			0.6			0.0136
2006	TOWER 2					28.69				40.663				1.417				1.985			222.43	32.65	255.08	25.5		4.86			10			10			16.33			30.7			171			0.56			0.0114
2007	TOWER 2					30.75				51.763				1.412				1.9			229.59	14.91	244.5	21.9		8.79			20.5			20.5			16.5			42.4			168			0.88			0
2008	TOWER 2					29.243				52.35				1.448				2.092			192.27	7.55	199.82	48.8		6.25			10.25			13			11.74			21.8			170			0.54			0
2009	TOWER 2					23.733				48.607				1.533				1.891			143.64	54.48	198.12	18.83		3.13			8			8			29			32.2			169			0.56			0
2010	TOWER 2					23.48				38.84				1.53				1.55			217.05	59.45	276.5	42		6.54			10.5			13.75			11.67			31.2						0.54			0
2011	TOWER 2					27.91				48.08				1.21				1.73			204.1	41.2	245.3	32		4.8			7.25			10			12.8			29.6			184			0.45			0
2012	TOWER 2					28.24				43				1.06				1.495			210.6	84.4	295	45		2.71			2.25			2.25			11			41.92			170			0.27			0
2013	TOWER 2					31.42				45.58				1.33				1.68			142.92	28.98	171.19	17.2		0.96			2.25			3.25			26.5			32			177			0.29			0.0053
2014	TOWER 2					32.58				58.24				1.2				1.39			123.3	43.9	167.2	32.61		2.8			3.75			3.75			42			15.5			171			0.7			0
2015	TOWER 2					31.68				45.44				1.45				1.5			159.6	26.1	185.7	17.01		10.36			21.25			25.25			11.96			19.08			160			0.83			0
2016	TOWER 2					32.18				51.9				1.11				1.34			166.36	23.98	190.34	21.78		23.96			63.33			63.33			17.94			33.17			154			0.83			0
2017	TOWER 2					33.68				47.73				1.62				1.87			295.96	21.19	317.16	12		6.99			18.42			18.5			38.6			23.7			149			0.76			0.01
2018	TOWER 2					27.63				37.37				1.42				1.52			262.48	39.22	301.7	21		7.48			18.5			18.5			11.5						166			0.62			0
2019	TOWER 2					26.69				40.14				1.34				1.45			271.04	51.63	322.67	34		15.38			34			34			41.9						166			0.54			0
1985	HILL 2																				.	.	.			1.94			.			.			.									0.38			0.503
1986	HILL 2																				.	.	.			3.82			.			.			.									0.49			0.393
1989	HILL 2					30.56				50.43											65.7	45.4	111.1			3.86			4.9			6.23			59.8			39.09
1990	HILL 2					26.36				42.74											45.3	49.6	94.9			1.79			3.47			4			22.5			20
1991	HILL 2					22.35				34.6											60.6	44.9	105.5			3.05			4.75			5.5			45			52.85			167
1983	TOWER 2, rocky					.	.														.	.	.			2.53			.			.			.									0.89			0
1986	TOWER 2, rocky					.	.														69.51	41.99	111.5			5.42			.			.			.									0.95			0
1989	TOWER 2, rocky					.	.														65.39	30.17	95.56			3.36			3.73			5.33			24.02			29
1990	TOWER 2, rocky					27.7				39.21											67.2	109.6	176.8			4.54			7.25			8			62			24.9
																																			.
1978	PAULINE					.	.														42.96	61.84	104.8												.
1979	PAULINE					.	.														46.3	54.6	100.9												.
1980	PAULINE					.	.														109	32	141
1981	PAULINE					.	.														81.28	64.6	145.88												.
1982	PAULINE					.	.														68.1	147.5	215.6												.
1983	PAULINE					.	.														78.49	35.96	114.45												.
1984	PAULINE					.	.														72.63	17.6	90.23			0.68									.									0.42			0.28
1985	PAULINE					.	.														37.07	40.58	77.65			0.67									.
1986	PAULINE					.	.																			1.97									.									0.65			0.0702
																					.	.	.												.
1982	N ROAD					.	.														.	.	.			2.1									.
1983	N ROAD					.	.																			1.25									.
1984	N ROAD					.	.														96.58	30.42	127			1.18									.									0.37			0.322
1985	N ROAD					.	.														.	.	.			0.67																		0.16			0.615
1986	N ROAD					.	.																			2.98																		0.43			0.4332
1987	N ROAD																																											0.52			0.4151
1986	WESTSIDE																									10.4																		0.96			0
1986	TOWER 1																									3.09																		0.71			0
[truncated: 24 more columns]
